# Supplementary material for: Development and validation of GMI signature based random survival forest prognosis model to predict clinical outcome in acute myeloid leukemia
Source: BMC Med Genomics. 2019 Jun 26;12:90. doi: 10.1186/s12920-019-0540-5 (PMC6595612; doi:10.1186/s12920-019-0540-5)
Supplement: Supplementary file 1 — Development and validation of GMI signature based random survival forest prognosis model to predict clinical outcome in acute myeloid leukemia (XLSX 32 kb) [file 12920_2019_540_MOESM1_ESM.xlsx]

## Sheet: Sheet1
Probe Set ID	Gene Symbol	Accession Number	Gene Description	Mean Signal of Group 实验组	Mean Signal of Group 对照组	t statistic	Fold Change	p-value	q-value	Gene Feature	Biotype	Rank
238021_s_at	CRNDE	NR_034105	colorectal neoplasia differentially expressed (non-protein coding)	7.53325	5.23375	8.42014	4.92287	0	0	up	coding	1
231577_s_at	GBP1	NM_002053	guanylate binding protein 1, interferon-inducible	5.61426	7.86234	-8.72357	-4.75049	0	0	down	coding	2
202761_s_at	SYNE2	NM_015180	spectrin repeat containing, nuclear envelope 2	4.55471	6.64475	-9.01238	-4.25759	0	0	down	coding	3
202270_at	GBP1	NM_002053	guanylate binding protein 1, interferon-inducible	5.19959	7.27652	-8.27504	-4.2191	0	0	down	coding	4
205899_at	CCNA1	NM_001111045	cyclin A1	6.68114	4.73819	11.3159	3.84493	0	0	up	coding	5
219243_at	GIMAP4	NM_018326	GTPase, IMAP family member 4	5.41577	7.33822	-6.02303	-3.79066	0	0	down	coding	6
201416_at	SOX4	NM_003107	SRY (sex determining region Y)-box 4	9.11234	7.21974	7.67551	3.71303	0	0	up	coding	7
206674_at	FLT3	NM_004119	fms-related tyrosine kinase 3	8.23421	6.3794	7.14288	3.61704	0	0	up	coding	8
202672_s_at	ATF3	NM_001030287	activating transcription factor 3	8.04972	6.2123	9.08127	3.57371	0	0	up	coding	9
206067_s_at	WT1	NM_000378	Wilms tumor 1	6.12357	4.29061	11.2651	3.56265	0	0	up	coding	10
209447_at	SYNE1	NM_001099267	spectrin repeat containing, nuclear envelope 1	6.08369	7.91303	-12.0874	-3.55375	0	0	down	coding	11
1569225_a_at	SCML4	NM_198081	sex comb on midleg-like 4 (Drosophila)	4.05011	5.8787	-6.52133	-3.5519	0	0	down	coding	12
205590_at	RASGRP1	NM_001128602	RAS guanyl releasing protein 1 (calcium and DAG-regulated)	5.83589	7.65266	-7.19551	-3.52291	0	0	down	coding	13
202269_x_at	GBP1	NM_002053	guanylate binding protein 1, interferon-inducible	5.62986	7.38832	-8.23571	-3.38336	0	0	down	coding	14
202118_s_at	CPNE3	NM_003909	copine III	6.57985	8.32617	-11.3286	-3.35501	0	0	down	coding	15
204749_at	NAP1L3	NM_004538	nucleosome assembly protein 1-like 3	3.70308	5.44364	-7.45546	-3.34166	0	0	down	coding	16
221234_s_at	BACH2	NM_001170794	BTB and CNC homology 1, basic leucine zipper transcription factor 2	4.32059	6.06082	-8.15287	-3.34089	0	0	down	coding	17
227261_at	KLF12	NM_007249	Kruppel-like factor 12	6.13325	7.86121	-7.87026	-3.3126	0	0	down	coding	18
225688_s_at	PHLDB2	NM_001134437	pleckstrin homology-like domain, family B, member 2	3.86384	5.56081	-7.09724	-3.2422	0	0	down	coding	19
205382_s_at	CFD	NM_001928	complement factor D (adipsin)	9.35732	7.67457	7.1796	3.21041	0	0	up	coding	20
211596_s_at	LRIG1	NM_015541	leucine-rich repeats and immunoglobulin-like domains 1	4.72884	6.39322	-9.83695	-3.16979	0	0	down	coding	21
227711_at	GTSF1	NM_144594	gametocyte specific factor 1	7.11715	5.45376	11.3251	3.1676	0	0	up	coding	22
210084_x_at	TPSAB1	NM_003294	tryptase alpha/beta 1	6.82987	5.18029	12.4038	3.13742	0	0	up	coding	23
209774_x_at	CXCL2	NM_002089	chemokine (C-X-C motif) ligand 2	8.08292	6.4424	6.69263	3.1178	0	0	up	coding	24
241133_at	TRBV27	---	T cell receptor beta variable 27	7.20243	5.56817	7.70521	3.1043	0	0	up	coding	25
216474_x_at	TPSAB1	NM_003294	tryptase alpha/beta 1	7.3468	5.71818	11.5473	3.09218	0	0	up	coding	26
241435_at	---	---	---	5.71488	7.32999	-6.21789	-3.06334	0	0	down	coding	27
223412_at	KBTBD7	NM_032138	kelch repeat and BTB (POZ) domain containing 7	5.34827	6.9541	-12.1961	-3.04371	0	0	down	coding	28
238022_at	CRNDE	NR_034105	colorectal neoplasia differentially expressed (non-protein coding)	5.5909	3.98606	8.16656	3.04163	0	0	up	coding	29
202119_s_at	CPNE3	NM_003909	copine III	8.18365	9.77662	-12.3268	-3.01671	0	0	down	coding	30
236892_s_at	HOXB-AS3	NR_033201	HOXB cluster antisense RNA 3	5.01411	3.42766	9.217	3.00308	0	0	up	coding	31
224964_s_at	GNG2	NM_001243773	guanine nucleotide binding protein (G protein), gamma 2	7.54044	9.12622	-8.42461	-3.0017	0	0	down	coding	32
244414_at	---	---	---	5.63715	7.20275	-5.99072	-2.96	0	0	down	coding	33
224833_at	ETS1	NM_001143820	v-ets erythroblastosis virus E26 oncogene homolog 1 (avian)	7.93424	9.49842	-7.30547	-2.9571	0	0	down	coding	34
209301_at	CA2	NM_000067	carbonic anhydrase II	7.79759	6.23408	6.06132	2.95573	0	0	up	coding	35
223391_at	SGPP1	NM_030791	sphingosine-1-phosphate phosphatase 1	5.2489	6.80955	-10.2168	-2.94986	0	0	down	coding	36
205683_x_at	TPSAB1	NM_003294	tryptase alpha/beta 1	7.08855	5.5302	11.461	2.94517	0	0	up	coding	37
205349_at	GNA15	NM_002068	guanine nucleotide binding protein (G protein), alpha 15 (Gq class)	8.81437	7.27492	6.7762	2.90685	0	0	up	coding	38
211709_s_at	CLEC11A	NM_002975	C-type lectin domain family 11, member A	9.07589	7.53716	6.61262	2.90539	0	0	up	coding	39
207134_x_at	TPSB2	NM_024164	tryptase beta 2 (gene/pseudogene)	7.20323	5.66512	11.5953	2.90415	0	0	up	coding	40
207850_at	CXCL3	NM_002090	chemokine (C-X-C motif) ligand 3	6.52955	4.99461	8.83184	2.89778	0	0	up	coding	41
227525_at	GLCCI1	NM_138426	glucocorticoid induced transcript 1	6.58406	8.1072	-11.6186	-2.87415	0	0	down	coding	42
218373_at	AKTIP	NM_001012398	AKT interacting protein	5.9285	7.44455	-11.3124	-2.86007	0	0	down	coding	43
207339_s_at	LTB	NM_002341	lymphotoxin beta (TNF superfamily, member 3)	7.2855	8.80107	-6.71444	-2.85911	0	0	down	coding	44
226039_at	MGAT4A	NM_001160154	mannosyl (alpha-1,3-)-glycoprotein beta-1,4-N-acetylglucosaminyltransferase, isozyme A	6.14738	7.65608	-6.95961	-2.84552	0	0	down	coding	45
223304_at	SLC37A3	NM_032295	solute carrier family 37 (glycerol-3-phosphate transporter), member 3	4.61533	6.12331	-11.3726	-2.84412	0	0	down	coding	46
217388_s_at	KYNU	NM_001032998	kynureninase	6.82228	5.32044	6.79766	2.83204	0	0	up	coding	47
213150_at	HOXA10	NM_018951	homeobox A10	6.96947	5.48023	5.9503	2.80741	0	0	up	coding	48
225619_at	SLAIN1	NM_001040153	SLAIN motif family, member 1	4.04791	5.53668	-8.74177	-2.80649	0	0	down	coding	49
203628_at	IGF1R	NM_000875	insulin-like growth factor 1 receptor	5.95305	7.43528	-9.15784	-2.79381	0	0	down	coding	50
201465_s_at	JUN	NM_002228	jun proto-oncogene	8.19044	6.71627	8.96826	2.77825	0	0	up	coding	51
215382_x_at	TPSAB1	NM_003294	tryptase alpha/beta 1	7.09502	5.62321	12.5983	2.77369	0	0	up	coding	52
218847_at	IGF2BP2	NM_001007225	insulin-like growth factor 2 mRNA binding protein 2	8.55159	7.08051	6.3318	2.77229	0	0	up	coding	53
219049_at	CSGALNACT1	NM_001130518	chondroitin sulfate N-acetylgalactosaminyltransferase 1	5.95663	7.42614	-6.96434	-2.76926	0	0	down	coding	54
203232_s_at	ATXN1	NM_000332	ataxin 1	5.97742	7.44387	-11.1432	-2.76342	0	0	down	coding	55
225330_at	IGF1R	NM_000875	insulin-like growth factor 1 receptor	6.40362	7.8625	-12.2364	-2.74894	0	0	down	coding	56
233289_at	OTTHUMG00000176174	---	NULL	5.66611	7.12446	-7.35864	-2.74793	0	0	down	coding	57
203386_at	TBC1D4	NM_014832	TBC1 domain family, member 4	5.3775	6.83478	-6.42	-2.74591	0	0	down	coding	58
240766_at	---	---	---	5.71948	4.26534	8.07769	2.73993	0	0	up	coding	59
221556_at	CDC14B	NM_001077181	cell division cycle 14B	3.69746	5.15075	-8.5989	-2.73832	0	0	down	coding	60
204647_at	HOMER3	NM_001145721	homer homolog 3 (Drosophila)	7.32253	5.87251	8.89092	2.73212	0	0	up	coding	61
231166_at	GPR155	NM_001033045	G protein-coupled receptor 155	3.46376	4.91172	-6.45518	-2.72821	0	0	down	coding	62
242388_x_at	TAGAP	NM_054114	T-cell activation RhoGTPase activating protein	6.53676	7.98437	-6.92045	-2.72756	0	0	down	coding	63
208690_s_at	PDLIM1	NM_020992	PDZ and LIM domain 1	9.32718	7.88166	6.85457	2.7236	0	0	up	coding	64
209398_at	HIST1H1C	NM_005319	histone cluster 1, H1c	8.58158	7.14899	6.59241	2.6993	0	0	up	coding	65
204150_at	STAB1	NM_015136	stabilin 1	7.56253	6.14045	12.0822	2.67972	0	0	up	coding	66
200602_at	APP	NM_000484	amyloid beta (A4) precursor protein	6.13275	7.54868	-5.87719	-2.66831	0	0	down	coding	67
236280_at	---	---	---	4.42448	5.83658	-6.43965	-2.66125	0	0	down	coding	68
214735_at	IPCEF1	NM_001130699	interaction protein for cytohesin exchange factors 1	5.53845	6.94924	-6.61899	-2.65883	0	0	down	coding	69
213241_at	PLXNC1	NM_005761	plexin C1	6.92004	8.32764	-7.41372	-2.65297	0	0	down	coding	70
239629_at	---	---	---	7.24148	8.64653	-7.18977	-2.64826	0	0	down	coding	71
215785_s_at	CYFIP2	NM_001037332	cytoplasmic FMR1 interacting protein 2	8.60348	10.0077	-7.812	-2.64667	0	0	down	coding	72
235457_at	MAML2	NM_032427	mastermind-like 2 (Drosophila)	5.19292	6.5969	-7.20357	-2.6463	0	0	down	coding	73
201464_x_at	JUN	NM_002228	jun proto-oncogene	10.0027	8.59972	6.67494	2.64438	0	0	up	coding	74
238875_at	---	---	---	5.45364	6.85641	-7.51133	-2.64409	0	0	down	coding	75
201466_s_at	JUN	NM_002228	jun proto-oncogene	8.22261	6.83027	5.99658	2.62505	0	0	up	coding	76
207741_x_at	TPSAB1	NM_003294	tryptase alpha/beta 1	6.63631	5.25075	11.8808	2.61274	0	0	up	coding	77
226247_at	PLEKHA1	NM_001001974	pleckstrin homology domain containing, family A (phosphoinositide binding specific) member 1	5.19197	6.5767	-6.15091	-2.61124	0	0	down	coding	78
227354_at	PAG1	NM_018440	phosphoprotein associated with glycosphingolipid microdomains 1	6.02508	7.40944	-6.90629	-2.61056	0	0	down	coding	79
1553613_s_at	FOXC1	NM_001453	forkhead box C1	5.5238	4.14648	6.51831	2.59786	0	0	up	coding	80
204881_s_at	UGCG	NM_003358	UDP-glucose ceramide glucosyltransferase	7.22515	8.5975	-6.4884	-2.58891	0	0	down	coding	81
226685_at	SNTB2	NM_006750	syntrophin, beta 2 (dystrophin-associated protein A1, 59kDa, basic component 2)	3.78543	5.1559	-6.76911	-2.58554	0	0	down	coding	82
201393_s_at	IGF2R	NM_000876	insulin-like growth factor 2 receptor	6.56992	7.93347	-6.30017	-2.57316	0	0	down	coding	83
205366_s_at	HOXB6	NM_018952	homeobox B6	5.67552	4.32299	11.5547	2.5536	0	0	up	coding	84
202724_s_at	FOXO1	NM_002015	forkhead box O1	6.88416	8.23537	-7.96425	-2.55125	0	0	down	coding	85
1557145_at	STK38	NM_007271	serine/threonine kinase 38	4.46392	5.8097	-6.98493	-2.54169	0	0	down	coding	86
230127_at	OTTHUMG00000184015	---	NULL	6.45781	5.1121	7.20443	2.54156	0	0	up	coding	87
225512_at	ZBTB38	NM_001080412	zinc finger and BTB domain containing 38	6.01439	7.35335	-6.86733	-2.52969	0	0	down	coding	88
205131_x_at	CLEC11A	NM_002975	C-type lectin domain family 11, member A	6.94351	5.60803	7.40546	2.52359	0	0	up	coding	89
243000_at	CDK6	NM_001145306	cyclin-dependent kinase 6	6.57206	5.24132	9.13477	2.51532	0	0	up	coding	90
221563_at	DUSP10	NM_007207	dual specificity phosphatase 10	7.98548	6.65619	7.3998	2.51279	0	0	up	coding	91
227361_at	HS3ST3B1	NM_006041	heparan sulfate (glucosamine) 3-O-sulfotransferase 3B1	5.20974	6.53517	-7.22719	-2.50609	0	0	down	coding	92
236307_at	---	---	---	4.90702	6.2319	-6.86273	-2.50511	0	0	down	coding	93
204548_at	STAR	NM_000349	steroidogenic acute regulatory protein	5.88936	4.56538	11.3448	2.50355	0	0	up	coding	94
214651_s_at	HOXA10-HOXA9	NM_152739	HOXA10-HOXA9 readthrough	8.28191	6.32168	5.67558	3.89123	0	1e-06	up	coding	95
1565162_s_at	MGST1	NM_001260511	microsomal glutathione S-transferase 1	8.29217	6.52753	5.8373	3.3979	0	1e-06	up	coding	96
201417_at	SOX4	NM_003107	SRY (sex determining region Y)-box 4	9.99538	8.33846	5.90903	3.15343	0	1e-06	up	coding	97
231736_x_at	MGST1	NM_001260511	microsomal glutathione S-transferase 1	9.42459	7.94132	5.63306	2.79581	0	1e-06	up	coding	98
242405_at	---	---	---	4.96304	6.38417	-5.82106	-2.67794	0	1e-06	down	coding	99
36711_at	MAFF	NM_001161572	v-maf musculoaponeurotic fibrosarcoma oncogene homolog F (avian)	8.87655	7.46603	5.88511	2.65834	0	1e-06	up	coding	100
213844_at	HOXA5	NM_019102	homeobox A5	7.57888	6.25	5.68935	2.51207	0	1e-06	up	coding	101
221558_s_at	LEF1	NM_001130713	lymphoid enhancer-binding factor 1	6.51712	8.21185	-5.60203	-3.23718	0	2e-06	down	coding	102
209191_at	TUBB6	NM_032525	tubulin, beta 6 class V	8.29868	6.70727	5.5457	3.01343	0	2e-06	up	coding	103
224918_x_at	MGST1	NM_001260511	microsomal glutathione S-transferase 1	9.50133	7.95405	5.62117	2.92266	0	2e-06	up	coding	104
209829_at	FAM65B	NM_014722	family with sequence similarity 65, member B	6.60596	7.98974	-5.52208	-2.6095	0	2e-06	down	coding	105
201105_at	LGALS1	NM_002305	lectin, galactoside-binding, soluble, 1	11.0684	9.74092	5.6142	2.50971	0	2e-06	up	coding	106
209498_at	CEACAM1	NM_001024912	carcinoembryonic antigen-related cell adhesion molecule 1 (biliary glycoprotein)	4.96767	6.49296	-5.43315	-2.87843	0	3e-06	down	coding	107
209905_at	HOXA10-HOXA9	NM_152739	HOXA10-HOXA9 readthrough	8.28508	6.79994	5.46737	2.79946	0	3e-06	up	coding	108
200965_s_at	ABLIM1	NM_001003407	actin binding LIM protein 1	7.04075	8.37326	-5.37517	-2.5184	1e-06	4e-06	down	coding	109
226682_at	RORA	NM_002943	RAR-related orphan receptor A	5.04183	6.71882	-5.26987	-3.19758	1e-06	6e-06	down	coding	110
207008_at	CXCR2	NM_001168298	chemokine (C-X-C motif) receptor 2	5.09152	6.60938	-5.26994	-2.86367	1e-06	6e-06	down	coding	111
202768_at	FOSB	NM_001114171	FBJ murine osteosarcoma viral oncogene homolog B	9.12124	7.75326	5.22388	2.58109	1e-06	6e-06	up	coding	112
201163_s_at	IGFBP7	NM_001253835	insulin-like growth factor binding protein 7	9.41679	7.99786	5.14526	2.67386	1e-06	9e-06	up	coding	113
200998_s_at	CKAP4	NM_006825	cytoskeleton-associated protein 4	6.71492	8.08118	-5.15073	-2.57802	2e-06	9e-06	down	coding	114
200999_s_at	CKAP4	NM_006825	cytoskeleton-associated protein 4	7.02767	8.36206	-5.12938	-2.52169	2e-06	9e-06	down	coding	115
206515_at	CYP4F3	NM_000896	cytochrome P450, family 4, subfamily F, polypeptide 3	4.11275	5.87108	-5.11772	-3.38306	2e-06	1.1e-05	down	coding	116
236782_at	SAMD3	NM_001017373	sterile alpha motif domain containing 3	4.37267	5.69544	-5.11067	-2.50146	2e-06	1.1e-05	down	coding	117
209396_s_at	CHI3L1	NM_001276	chitinase 3-like 1 (cartilage glycoprotein-39)	5.11013	6.78392	-4.97293	-3.1905	3e-06	1.7e-05	down	coding	118
212538_at	DOCK9	NM_001130048	dedicator of cytokinesis 9	3.91819	5.25297	-4.9342	-2.52238	4e-06	1.9e-05	down	coding	119
231771_at	GJB6	NM_001110219	gap junction protein, beta 6, 30kDa	3.66053	5.09518	-4.87421	-2.70316	5e-06	2.4e-05	down	coding	120
209395_at	CHI3L1	NM_001276	chitinase 3-like 1 (cartilage glycoprotein-39)	4.96026	6.83093	-4.84552	-3.65703	5e-06	2.6e-05	down	coding	121
204006_s_at	FCGR3A	NM_000569	Fc fragment of IgG, low affinity IIIa, receptor (CD16a)	4.85278	6.41597	-4.81047	-2.95507	6e-06	2.9e-05	down	coding	122
207802_at	CRISP3	NM_001190986	cysteine-rich secretory protein 3	4.13656	6.30778	-4.80024	-4.50403	6e-06	3e-05	down	coding	123
205174_s_at	QPCT	NM_012413	glutaminyl-peptide cyclotransferase	5.09557	6.45314	-4.75469	-2.56254	7e-06	3.4e-05	down	coding	124
212768_s_at	OLFM4	NM_006418	olfactomedin 4	3.70876	5.348	-4.74176	-3.11503	8e-06	3.7e-05	down	coding	125
1558972_s_at	THEMIS	NM_001010923	thymocyte selection associated	3.38692	4.79504	-4.72725	-2.65391	9e-06	3.9e-05	down	coding	126
205239_at	AREG	NM_001657	amphiregulin	7.25347	5.84706	4.68376	2.65077	9e-06	3.9e-05	up	coding	127
205798_at	IL7R	NM_002185	interleukin 7 receptor	6.45339	7.86701	-4.65878	-2.66405	1.1e-05	4.7e-05	down	coding	128
204007_at	FCGR3B	NM_000570	Fc fragment of IgG, low affinity IIIb, receptor (CD16b)	5.53538	7.00207	-4.62434	-2.76388	1.3e-05	5.4e-05	down	coding	129
212531_at	LCN2	NM_005564	lipocalin 2	6.07516	7.9246	-4.60425	-3.60359	1.4e-05	5.7e-05	down	coding	130
228071_at	GIMAP7	NM_153236	GTPase, IMAP family member 7	5.0727	6.64998	-4.56617	-2.98405	1.6e-05	6.3e-05	down	coding	131
205041_s_at	ORM1	NM_000607	orosomucoid 1	3.64606	5.22194	-4.32001	-2.98118	4.2e-05	0.000141	down	coding	132
226218_at	IL7R	NM_002185	interleukin 7 receptor	6.22317	7.70097	-4.26433	-2.78524	4.9e-05	0.000163	down	coding	133
210244_at	CAMP	NM_004345	cathelicidin antimicrobial peptide	6.52414	8.0274	-4.23899	-2.83483	5.5e-05	0.000179	down	coding	134
218454_at	PLBD1	NM_024829	phospholipase B domain containing 1	6.99622	8.44244	-4.15635	-2.72493	7.1e-05	0.000221	down	coding	135
206111_at	RNASE2	NM_002934	ribonuclease, RNase A family, 2 (liver, eosinophil-derived neurotoxin)	9.96152	8.52824	4.01566	2.70061	0.000118	0.000334	up	coding	136
211506_s_at	IL8	NM_000584	interleukin 8	8.48653	7.03624	3.97272	2.73262	0.000138	0.000379	up	coding	137
209369_at	ANXA3	NM_005139	annexin A3	5.39748	6.82097	-3.91989	-2.68235	0.00017	0.000449	down	coding	138
202018_s_at	LTF	NM_001199149	lactotransferrin	6.59671	8.32922	-3.85216	-3.32305	0.000217	0.00055	down	coding	139
